# Supplementary material for: Hydroxyapatite microspheres induce durable pleurodesis and are rapidly cleared by pleural osteoclasts
Source: JCI Insight. 2025 Aug 21;10(19):e192981. doi: 10.1172/jci.insight.192981 (PMC12513485; doi:10.1172/jci.insight.192981)
Supplement: Supporting data values [file jciinsight-10-192981-s103.xls]

## Sheet: Fig. 1B
days	0	7	14	28	56
Cal1a1 (HAM)	0.47	2160	6110	1680	561
	1.38	2710	8900	5560	76.8
	1.96	1520	6720	2540	1680
	0.787	2700	8040	1540	429
days	0	7	14	28	56
Cal3a1 (HAM)	0.456	386	1140	467	212
	1.11	567	1670	1540	32.3
	2.07	335	1810	554	455
	0.956	419	2330		188
days	0	7	14	28	56
Cal1a1 (talc)	0.47	541	1940	1170	117
	1.38	431	1390	1390	90
	1.96	698	1370	1030	38.8
	0.787	169	3720	1900	78.2
days	0	7	14	28	56
Cal3a1 (talc)	0.456	130	623	468	164
	1.11	108	465	485	85.2
	2.07	121	389	440	11.7
	0.956	35.7	687	723	91.6

## Sheet: Fig. 1D
Pleural thickness (µm)
days	0	1	3	5	7	14	28	56
HAM	5.17	13.6558	21.3692	33.9875	45.4909	35.5308	46.3408	45.2208
	3.71	14.0467	25.5367	36.3169	36.67	43.6183	38.9092	31.5133
	4.04	15.9712	25.6283	33.77	38.5442	41.6767	43.9583	42.4583
	3.98	15.2275	25.7692	33.77	35.375	42.8117	47.9017	50.9342
talc	5.17	14.5633	29.1673	35.2075	41.2592	34.3592	39.85	42.9617
	3.71	13.4592	24.6992	44.6483	38.8375	39.2808	48.1358	30.625
	4.04	13.8158	20.3067	34.6242	38.3333	50.7808	43.62	32.13
	3.98	12.9975	24.7925	37.21	44.6783	41.2408	40.9158	49.3067

## Sheet: Fig. 1E
Hydroxyproline (µM)
Sal	HAM	talc
101.945	109.165	171.62
101.945	118.91	166.565
80.465	160.425	132.63
91.475	155.375	151.58

## Sheet: Fig. 1F
Adhesion score
days	0	1	3	5	7	14	28	56	84	168
HAM	0	12	20	36	36	31	29	27	27	32
	0	12	19	31	34	34	27	31	25	26
	0	15	26	27	31	36	32	30	27	28
	0	10	15	30	36	32	30	27	29	28
talc	0	16	16	20	14	29	26	27	16	26
	0	6	19	23	14	15	19	23	19	28
	0	10	18	21	20	15	20	15	28	21
	0	14	22	21	22	17	23	27	30	23

## Sheet: Fig. 2A
IL-1β in pleural lavage fluid (pg/ml)
days	0	1	3	5	14
HAM	1.715	200.087	342.671	237.278	16.257
	8.262	254.946	523.194	79.197	32.715
	4.376	321.202	533.839	94.415	68.566
	3.005	289.705	158.759	156.856	57.418
talc	1.715	485.511	416.054	455.241	88.367
	8.262	266.085	420.786	223.027	77.508
	4.376	321.556	788.245	363.463	63.267
	3.005	658.477	395.341	414.089	54.945

## Sheet: Fig. 2B
IL-6 in pleural lavage fluid (pg/ml)
days	0	1	3	5	7	14
HAM	14.329	204.164	77.398	92.538	19.606	11.456
	15.387	438.87	429.016	157.174	27.357	24.563
	12.244	457.394	512.671	252.092	18.504	20.571
	11.408	470.282	168.283	176.936	16.536	15.342
talc	14.329	788.06	33.397	16.69	4.655	16.799
	15.387	176.81	87.618	14.147	0.604	8.913
	12.244	450.335	90.161	17.537	2.86	7.589
	11.408	638.826	103.803	40.948	13.644	12.41

## Sheet: Fig. 2C
TNFa in pleural lavage fluid (pg/ml)
days	0	1	3	5	7	14
HAM	6.701	49.2	84.605	79.549	26.962	12.895
	8.361	62.516	100.707	140.718	15.397	38.567
	7.225	99.599	97.226	175.139	13.613	29.949
	6.562	46.728	75.659	156.041	7.689	29.433
talc	6.701	124.971	48.471	26.065	9.038	17.961
	8.361	74.828	37.405	20.5	2.443	6.937
	7.225	81.609	55.956	19.247	5.872	8.734
	6.562	105.157	37.305	26.281	12.433	14.558

## Sheet: Fig. 2D
IL-1β in serum (pg/ml)
days	0	1	3	5	14	28	56
HAM	0	807.192	108.904	0	0	0	0
	0	867.996	729.736	0	0	0	0
	0	913.804	89.08	0	0	0	0
	0	525.596	448.304	0	0	0	0
talc	0	74.84	0	0	0	0	0
	0	731.984	310.46	0	0	0	0
	0	490.616	0	0	0	0	0
	0	749.56	0	0	0	0	0

## Sheet: Fig. 2E
CRP in serum (mg/dl)
days	0	1	3	5	7	14	28	56
HAM	0.71141	1.32974	1.03673	0.65853	0.72116	0.66901	0.6796	0.64687
	0.94587	1.35835	0.99724	0.56374	0.55142	0.56201	0.67204	0.46881
	0.78267	1.61597	0.68912	0.65486	0.80788	0.53735	0.53324	0.71163
	0.78082	1.29723	1.2163	0.74188	0.75883	0.55358	0.63823	0.65691
talc	0.71141	1.61874	0.57001	0.56785	0.69409	0.61039	0.57422	0.55239
	0.94587	1.51295	0.98373	0.59668	0.6051	0.69096	0.65497	0.50201
	0.78267	1.51885	0.91115	0.67787	0.55607	0.64719	0.88403	0.53151
	0.78082	1.73329	0.90261	0.78256	0.47982	0.64935	0.67279	0.20065

## Sheet: Fig. 2G
Volume of SUV > 1.5 (mm3)
HAM	talc
107.9	314.2
103.6	236.7
162	228.7

[truncated: 38 more sheets: Fig. 3A, Fig. 3B, Fig. 3C, Fig. 3D, Fig. 4A, Fig. 4B, Fig. 4D, Fig. 5A, Fig. 5B, Fig. 5C, Fig. 6B, Fig. 6C, Fig. 7A, Fig. 7B, Fig. 7C, Fig. 8A, Fig. 8B, Fig. 8C, Fig. 9A, Fig. 9B …]
